# Supplementary material for: RAD-seq reveals genetic structure of the F2-generation of natural willow hybrids (Salix L.) and a great potential for interspecific introgression
Source: BMC Plant Biol. 2018 Dec 3;18:317. doi: 10.1186/s12870-018-1552-6 (PMC6276181; doi:10.1186/s12870-018-1552-6)
Supplement: Supplementary file 2 — Table S3. Distribution of homozygous and heterozygous genotypes found at each locus in the F2 hybrids and distribution of parental alleles in the backcrosses. (XLSX 29 kb) [file 12870_2018_1552_MOESM2_ESM.xlsx]

## Sheet: Add File 2
F2 hybrids							Backcrosses to S. purpurea					Backcrosses to S. helvetica
Locus ID	Number of individuals homozygous for S. helvetica alleles	Number of heterozygous individuals	Number of individuals homozygous for S. purpurea alleles				Locus ID	Number of homozygous individuals	Number of heterozygous individuals			Locus ID	Number of homozygous individuals	Number of heterozygous individuals
619	2	7	1				619	22	17			619	7	8
944	1	7	2				944	25	15			944	6	9
1051	7	3	0				1051	17	23			1051	11	5
1538	5	5	0				1538	19	21			1538	12	4
2447	5	4	1				2447	19	20			2447	8	8
2854	4	4	1				2854	16	24			2854	10	6
2964	2	6	2				2964	20	20			2964	9	7
3302	4	3	3				3302	17	22			3302	9	7
3451	1	7	2				3451	23	17			3451	9	7
3817	2	7	1				3817	27	13			3817	10	6
3904	1	8	1				3904	20	19			3904	10	5
4175	1	6	3				4175	22	18			4175	7	9
4318	3	5	1				4318	18	15			4318	8	8
4364	2	8	0				4364	18	21			4364	7	9
5401	1	7	2				5401	16	24			5401	7	9
6535	2	3	4				6535	20	19			6535	5	10
6671	0	5	4				6671	22	16			6671	10	6
6699	5	3	2				6699	20	20			6699	8	8
6853	5	5	0				6853	21	19			6853	12	4
7341	2	5	3				7341	21	18			7341	7	7
7395	1	6	2				7395	20	19			7395	7	9
7750	4	2	4				7750	19	21			7750	7	7
7765	2	6	2				7765	16	24			7765	11	5
7803	4	5	1				7803	21	19			7803	6	10
7915	6	2	1				7915	21	19			7915	12	4
8875	2	6	2				8875	16	24			8875	10	6
8971	6	3	0				8971	17	23			8971	10	6
9405	3	4	3				9405	24	15			9405	6	10
9724	3	4	3				9724	23	17			9724	8	8
9745	1	2	7				9745	20	19			9745	6	10
10584	4	5	1				10584	22	18			10584	8	8
11308	6	3	0				11308	13	26			11308	4	10
11372	6	4	0				11372	14	26			11372	4	12
11479	2	7	1				11479	19	20			11479	9	7
11919	1	9	0				11919	19	21			11919	9	7
12044	1	7	2				12044	23	17			12044	7	8
12900	1	7	2				12900	23	17			12900	11	5
13005	3	6	1				13005	21	18			13005	6	10
13120	3	5	1				13120	20	16			13120	7	9
13430	5	4	1				13430	15	21			13430	10	6
13976	1	6	2				13976	17	23			13976	10	6
14412	3	6	1				14412	25	15			14412	5	11
14496	6	4	0				14496	15	25			14496	11	5
14719	4	5	1				14719	19	21			14719	10	6
15049	2	3	5				15049	23	17			15049	5	11
15061	3	4	3				15061	24	16			15061	6	10
15072	5	3	2				15072	20	20			15072	8	8
15218	2	6	2				15218	26	14			15218	6	10
15766	3	5	2				15766	17	21			15766	10	6
15847	3	6	1				15847	19	21			15847	7	9
15897	4	5	1				15897	18	21			15897	8	8
15984	3	2	5				15984	25	15			15984	7	9
16012	4	2	4				16012	18	22			16012	9	7
16202	0	8	2				16202	20	14			16202	9	5
16402	1	9	0				16402	20	19			16402	9	7
16655	1	8	1				16655	28	11			16655	6	10
16662	1	5	2				16662	19	21			16662	9	6
16971	3	4	3				16971	20	20			16971	9	6
17018	2	6	2				17018	17	22			17018	7	9
17881	3	3	4				17881	17	23			17881	7	9
18072	0	7	3				18072	22	18			18072	10	6
18394	2	6	2				18394	17	23			18394	8	8
18475	1	7	2				18475	23	16			18475	6	9
18561	5	3	2				18561	19	21			18561	8	8
18567	4	5	1				18567	15	21			18567	11	5
18641	3	5	1				18641	21	19			18641	6	10
19761	1	5	4				19761	16	23			19761	8	8
19890	1	7	2				19890	26	14			19890	8	8
20385	4	5	1				20385	19	21			20385	8	8
20463	1	7	2				20463	23	17			20463	8	7
20758	3	4	3				20758	30	10			20758	6	10
20789	4	5	1				20789	22	18			20789	9	6
21715	2	6	1				21715	26	14			21715	5	10
21939	7	2	0				21939	17	23			21939	10	6
22533	2	7	1				22533	19	19			22533	9	7
22642	4	3	3				22642	17	22			22642	10	5
23242	4	2	4				23242	18	21			23242	9	7
23644	5	3	1				23644	19	21			23644	10	5
23759	4	3	3				23759	17	23			23759	9	7
23996	4	5	1				23996	18	22			23996	10	6
24125	3	6	0				24125	25	14			24125	8	8
24435	1	6	2				24435	17	23			24435	8	8
25104	2	4	4				25104	19	20			25104	5	11
25403	3	6	1				25403	14	26			25403	8	8
25613	5	3	2				25613	16	22			25613	8	8
25869	3	7	0				25869	16	24			25869	8	8
26223	4	4	2				26223	20	20			26223	10	6
26387	3	6	1				26387	23	17			26387	7	9
26737	4	3	3				26737	17	23			26737	9	7
27022	3	4	2				27022	26	14			27022	6	9
27044	4	5	1				27044	15	25			27044	11	5
27311	3	5	1				27311	21	19			27311	6	9
27334	7	3	0				27334	17	23			27334	11	5
27945	3	2	5				27945	22	18			27945	7	9
29071	7	3	0				29071	17	23			29071	10	6
29988	5	4	1				29988	17	23			29988	10	6
30017	4	4	2				30017	24	16			30017	7	9
30062	2	7	1				30062	22	18			30062	7	9
30373	2	5	3				30373	18	22			30373	11	5
30413	1	2	7				30413	18	22			30413	8	8
30504	2	3	5				30504	18	22			30504	6	9
30679	4	5	1				30679	12	28			30679	10	6
30705	3	5	2				30705	21	19			30705	8	8
30816	4	5	1				30816	19	17			30816	8	8
30908	4	5	1				30908	19	20			30908	8	8
31200	1	6	3				31200	13	27			31200	12	4
31213	3	3	4				31213	21	17			31213	5	11
31353	1	7	2				31353	18	22			31353	10	6
31636	0	2	7				31636	17	22			31636	8	8
31838	2	4	4				31838	17	23			31838	9	7
31865	3	4	3				31865	16	24			31865	12	4
31952	3	5	2				31952	26	14			31952	6	10
32674	7	3	0				32674	17	22			32674	10	6
33089	2	3	5				33089	24	15			33089	8	7
33249	1	9	0				33249	19	20			33249	9	7
33460	2	6	1				33460	25	15			33460	7	9
33478	0	9	1				33478	22	17			33478	7	9
33991	1	9	0				33991	22	16			33991	9	7
34096	2	4	4				34096	21	19			34096	6	10
34748	1	6	3				34748	19	21			34748	8	8
34921	3	6	1				34921	13	26			34921	8	8
34981	2	4	4				34981	24	16			34981	8	7
35132	2	5	3				35132	24	16			35132	7	8
35412	4	4	2				35412	24	15			35412	6	10
35577	3	6	1				35577	21	18			35577	6	10
36018	4	5	1				36018	14	26			36018	11	5
36398	5	4	1				36398	19	21			36398	10	6
36898	5	4	1				36898	19	21			36898	10	6
37068	2	4	3				37068	24	15			37068	8	7
37096	2	6	2				37096	29	10			37096	7	9
37183	5	3	2				37183	20	20			37183	8	7
37363	3	5	2				37363	21	19			37363	8	7
37422	1	6	3				37422	23	16			37422	8	7
37589	2	8	0				37589	28	12			37589	7	9
37912	7	3	0				37912	17	22			37912	10	6
37919	3	6	1				37919	22	18			37919	6	10
38467	3	5	2				38467	24	16			38467	6	10
38756	1	7	2				38756	17	23			38756	9	7
39475	2	6	1				39475	18	21			39475	8	8
39480	2	6	1				39480	19	21			39480	9	7
39668	3	5	2				39668	20	19			39668	8	8
39762	4	5	1				39762	19	21			39762	9	7
39787	2	6	2				39787	19	21			39787	9	7
39825	2	6	2				39825	25	15			39825	6	10
40134	2	6	2				40134	22	18			40134	6	9
40391	4	5	1				40391	14	26			40391	12	4
40595	2	5	3				40595	16	23			40595	8	8
40891	4	2	4				40891	18	22			40891	9	7
41317	1	7	1				41317	22	17			41317	6	10
41330	5	5	0				41330	11	27			41330	5	10
41856	4	5	1				41856	19	21			41856	8	8
41990	1	5	4				41990	16	24			41990	6	10
42198	5	3	2				42198	21	18			42198	9	7
42434	1	7	2				42434	23	16			42434	8	7
42472	6	4	0				42472	19	20			42472	6	8
42509	2	7	1				42509	19	21			42509	9	7
42694	4	4	2				42694	21	19			42694	9	7
43201	2	6	2				43201	19	21			43201	9	6
43374	2	4	4				43374	21	19			43374	5	11
43429	5	4	1				43429	20	20			43429	10	6
43652	2	4	4				43652	21	19			43652	5	9
43793	4	5	1				43793	21	18			43793	10	6
43865	1	9	0				43865	27	13			43865	6	10
43897	2	6	2				43897	23	15			43897	9	7
43949	0	6	4				43949	18	21			43949	11	5
44081	5	3	2				44081	20	20			44081	8	8
44206	1	6	2				44206	17	23			44206	9	7
44281	5	3	2				44281	20	19			44281	8	8
44351	4	4	1				44351	12	28			44351	12	4
44454	5	4	1				44454	18	21			44454	10	6
44461	2	3	5				44461	17	23			44461	7	9
44573	3	5	2				44573	18	19			44573	9	7
45214	1	7	2				45214	23	17			45214	8	8
45688	6	4	0				45688	14	24			45688	4	12
45870	4	3	3				45870	19	20			45870	9	6
46206	4	5	1				46206	19	20			46206	8	8
46241	3	5	2				46241	20	19			46241	7	8
46572	7	3	0				46572	18	22			46572	10	6
46581	2	6	2				46581	17	22			46581	11	5
46582	2	6	2				46582	24	16			46582	7	9
46725	4	6	0				46725	25	15			46725	8	7
46891	4	6	0				46891	20	19			46891	9	6
47018	3	3	4				47018	18	21			47018	4	11
47586	4	2	4				47586	18	21			47586	9	6
47844	3	5	2				47844	19	21			47844	11	5
47868	4	1	4				47868	23	17			47868	7	9
48220	3	6	1				48220	22	16			48220	6	10
48581	2	5	3				48581	19	20			48581	6	10
48859	2	3	5				48859	18	21			48859	6	10
49040	1	7	2				49040	20	19			49040	10	6
49586	4	5	1				49586	20	20			49586	8	8
49612	1	9	0				49612	19	21			49612	9	7
49650	4	4	2				49650	22	17			49650	8	7
49663	0	6	4				49663	18	22			49663	11	5
49787	0	6	4				49787	18	22			49787	12	4
49859	2	7	1				49859	25	15			49859	7	8
50479	3	6	1				50479	20	20			50479	8	8
50684	4	0	5				50684	18	22			50684	8	7
50867	2	6	2				50867	17	22			50867	8	8
51648	2	4	3				51648	21	15			51648	6	10
51975	5	4	1				51975	19	19			51975	10	6
52071	1	5	4				52071	17	23			52071	8	8
52575	3	2	4				52575	15	25			52575	8	8
52834	0	6	3				52834	21	18			52834	6	9
52854	3	5	2				52854	23	17			52854	8	8
53178	1	7	2				53178	17	23			53178	9	7
53437	5	4	1				53437	20	20			53437	10	6
53563	1	1	7				53563	20	19			53563	6	10
53577	5	3	2				53577	21	18			53577	8	7
53837	0	6	3				53837	18	22			53837	12	4
53988	2	4	4				53988	24	16			53988	8	6
54235	1	7	2				54235	23	12			54235	8	8
54454	2	5	2				54454	25	15			54454	5	10
54690	1	6	1				54690	21	16			54690	10	5
55115	4	5	1				55115	20	19			55115	13	3
55479	2	7	1				55479	19	20			55479	9	6
55510	1	7	2				55510	18	22			55510	9	7
55670	4	5	1				55670	18	22			55670	10	6
55976	2	6	1				55976	24	16			55976	9	7
56242	3	6	1				56242	21	19			56242	6	10
56577	3	6	1				56577	14	26			56577	8	8
56714	4	5	1				56714	22	18			56714	10	6
57066	4	3	3				57066	22	17			57066	8	8
57187	0	6	4				57187	20	20			57187	9	7
57531	1	7	2				57531	22	18			57531	11	5
57581	2	4	4				57581	20	17			57581	6	10
57922	7	3	0				57922	17	23			57922	10	6
58127	3	3	4				58127	17	23			58127	9	7
58165	4	5	1				58165	18	20			58165	10	6
58262	1	7	0				58262	26	14			58262	7	9
58415	3	6	1				58415	26	13			58415	6	10
58486	0	7	2				58486	20	18			58486	8	7
59148	2	6	2				59148	17	23			59148	6	10
59198	5	3	2				59198	20	20			59198	8	8
60103	2	5	3				60103	22	18			60103	6	9
60195	4	5	1				60195	15	25			60195	11	5
60208	4	5	1				60208	21	19			60208	10	6
60463	5	3	2				60463	20	19			60463	7	8
61107	3	6	1				61107	24	15			61107	6	9
61195	3	5	2				61195	20	20			61195	9	7
61217	2	7	1				61217	22	18			61217	5	11
61544	1	6	2				61544	20	20			61544	6	10
61848	4	4	2				61848	18	21			61848	9	7
61979	1	7	2				61979	17	23			61979	9	7
62068	2	7	1				62068	24	15			62068	7	9
62367	1	6	1				62367	20	19			62367	9	7
62429	5	4	1				62429	16	23			62429	6	10
62641	4	3	3				62641	21	19			62641	7	9
62670	5	3	2				62670	20	19			62670	8	6
63191	2	4	4				63191	21	18			63191	5	11
63198	4	2	4				63198	18	21			63198	9	7
63290	3	5	2				63290	23	17			63290	12	4
64023	2	6	2				64023	17	23			64023	10	6
64258	1	7	2				64258	26	14			64258	9	6
64315	2	3	5				64315	23	17			64315	5	11
64871	2	8	0				64871	28	12			64871	7	9
65329	1	7	2				65329	24	16			65329	7	7
65537	5	4	1				65537	19	21			65537	10	6
65715	2	6	2				65715	21	19			65715	7	9
66035	5	5	0				66035	21	19			66035	12	4
66476	2	6	2				66476	19	21			66476	7	9
66635	5	5	0				66635	11	29			66635	7	9
66760	3	5	2				66760	21	18			66760	8	8
66889	3	3	4				66889	17	23			66889	7	8
67127	2	4	4				67127	20	20			67127	5	10
67233	3	5	2				67233	21	19			67233	8	7
67489	4	5	1				67489	20	19			67489	8	7
68209	1	7	2				68209	23	17			68209	8	8
68262	4	4	2				68262	19	21			68262	7	9
68566	3	6	1				68566	21	19			68566	6	10
69149	2	7	1				69149	22	17			69149	5	11
69173	2	4	4				69173	21	19			69173	5	11
69357	2	6	2				69357	20	19			69357	8	8
69364	3	5	2				69364	20	20			69364	8	8
69447	2	4	4				69447	24	16			69447	8	7
69563	6	3	0				69563	20	15			69563	12	4
69798	4	4	2				69798	21	18			69798	8	8
70362	2	3	5				70362	17	23			70362	9	7
71110	2	4	4				71110	24	16			71110	8	7
71449	4	5	1				71449	17	20			71449	9	7
71454	4	6	0				71454	10	29			71454	7	9
71473	4	5	1				71473	18	22			71473	9	7
71474	1	3	6				71474	17	21			71474	9	7
71605	4	4	2				71605	20	20			71605	10	6
72107	2	7	1				72107	24	16			72107	7	9
72610	2	7	1				72610	19	20			72610	10	6
72621	1	9	0				72621	26	13			72621	7	9
72747	3	5	2				72747	18	22			72747	10	6
73007	3	5	2				73007	24	16			73007	6	10
73128	1	7	2				73128	24	16			73128	7	8
73395	2	5	3				73395	23	17			73395	6	9
73447	2	5	3				73447	20	20			73447	8	8
73505	4	4	2				73505	20	18			73505	10	6
73712	4	5	1				73712	21	17			73712	10	5
73714	2	6	2				73714	17	22			73714	7	8
73982	2	3	5				73982	18	21			73982	9	7
74069	3	6	1				74069	20	20			74069	7	9
74142	2	3	5				74142	19	21			74142	7	8
74214	4	4	2				74214	19	21			74214	7	9
74495	3	6	1				74495	17	23			74495	8	8
74667	3	6	1				74667	19	21			74667	7	8
74751	5	4	1				74751	19	21			74751	10	6
74809	5	3	2				74809	18	22			74809	8	8
74857	4	5	1				74857	20	18			74857	6	9
74926	1	6	3				74926	25	15			74926	7	9
75583	2	5	1				75583	20	20			75583	9	6
75749	3	4	3				75749	22	18			75749	6	9
76519	3	6	1				76519	21	16			76519	6	10
76618	3	4	3				76618	16	20			76618	13	3
77230	0	8	2				77230	20	19			77230	9	7
77243	3	6	1				77243	21	19			77243	6	10
77335	4	3	3				77335	17	22			77335	9	7
77719	7	2	0				77719	17	23			77719	10	6
77755	2	6	2				77755	23	16			77755	7	9
77979	3	6	1				77979	19	21			77979	9	7
78322	2	7	1				78322	21	19			78322	6	10
78362	2	4	4				78362	19	21			78362	5	11
78407	5	4	1				78407	19	21			78407	10	6
79101	3	6	1				79101	19	20			79101	7	9
79356	1	7	2				79356	23	15			79356	8	7
79443	6	4	0				79443	19	20			79443	10	6
79666	4	5	1				79666	19	20			79666	8	8
80273	3	6	1				80273	23	17			80273	7	9
80358	3	3	4				80358	22	18			80358	7	9
80371	7	3	0				80371	17	23			80371	10	6
80528	4	5	1				80528	21	18			80528	10	6
80587	3	4	3				80587	20	20			80587	9	7
80588	0	6	4				80588	20	20			80588	9	7
80628	4	4	2				80628	25	15			80628	6	10
80714	3	4	3				80714	17	23			80714	9	7
80769	1	5	4				80769	14	25			80769	9	7
80793	1	7	1				80793	28	12			80793	6	10
80990	3	3	4				80990	17	23			80990	6	10
81154	2	6	2				81154	19	20			81154	9	7
81247	5	4	1				81247	19	21			81247	10	6
81385	2	7	1				81385	23	17			81385	9	7
81884	0	8	2				81884	23	17			81884	7	9
81957	4	4	1				81957	19	21			81957	9	7
82201	2	6	2				82201	15	25			82201	7	8
82370	1	7	2				82370	23	17			82370	8	8
82488	1	7	2				82488	23	17			82488	8	7
82644	4	5	1				82644	19	21			82644	10	6
82722	0	3	7				82722	21	19			82722	6	10
82736	2	5	3				82736	22	18			82736	7	9
82952	3	3	4				82952	20	20			82952	4	12
83094	1	8	0				83094	26	14			83094	7	9
83247	2	6	2				83247	23	17			83247	6	9
83742	7	3	0				83742	17	23			83742	10	6
83812	1	9	0				83812	26	12			83812	7	9
83989	2	6	2				83989	23	17			83989	7	8
84101	4	4	2				84101	25	15			84101	6	9
84791	6	3	1				84791	17	23			84791	11	5
84872	2	7	1				84872	24	16			84872	7	9
85253	4	5	1				85253	18	21			85253	10	6
85352	1	7	2				85352	16	24			85352	8	8
85379	1	4	3				85379	22	18			85379	10	6
85448	1	7	2				85448	22	18			85448	7	9
85478	4	1	5				85478	19	20			85478	7	9
85551	2	5	2				85551	23	16			85551	7	8
85790	1	1	7				85790	20	20			85790	6	10
85808	2	4	3				85808	23	16			85808	5	11
86160	4	5	1				86160	21	17			86160	10	6
86284	1	9	0				86284	20	20			86284	9	7
86732	4	4	2				86732	19	21			86732	8	8
86766	6	4	0				86766	17	23			86766	10	6
86965	1	7	2				86965	21	17			86965	7	9
87077	1	1	8				87077	24	15			87077	7	9
87406	3	5	2				87406	18	21			87406	10	5
87794	3	6	1				87794	20	20			87794	6	10
88115	3	5	2				88115	26	14			88115	6	10
88236	1	5	4				88236	18	21			88236	11	5
88266	2	7	1				88266	18	20			88266	8	7
88477	0	7	2				88477	23	17			88477	9	7
88509	2	6	1				88509	21	19			88509	8	8
88727	1	7	2				88727	21	19			88727	10	6
89332	2	7	1				89332	24	13			89332	7	7
89832	6	3	1				89832	18	22			89832	11	5
89984	4	4	2				89984	26	14			89984	6	10
90739	3	6	1				90739	19	21			90739	7	9
91114	2	7	1				91114	23	17			91114	7	9
91123	3	6	1				91123	22	16			91123	7	9
91453	2	7	1				91453	22	18			91453	5	11
91703	1	9	0				91703	27	13			91703	6	10
91769	2	7	1				91769	25	15			91769	7	8
91915	3	4	3				91915	19	21			91915	6	9
91972	3	6	1				91972	23	16			91972	6	9
92086	3	3	3				92086	17	23			92086	13	3
92321	0	8	2				92321	17	22			92321	6	10
93095	0	5	5				93095	18	20			93095	9	7
93307	5	4	1				93307	19	20			93307	10	6
93441	6	4	0				93441	17	22			93441	10	5
93481	2	7	1				93481	21	19			93481	6	10
93557	2	4	4				93557	21	19			93557	5	11
93605	5	3	2				93605	19	20			93605	8	8
101253	4	4	1				101253	19	20			101253	8	8
113394	1	8	1				113394	21	19			113394	8	8
							Backcrosses to S. purpurea n=40					Backcrosses to S. helvetica n=16
							When homozygous and heterozygous individuals do not sum up to 40 this is due to missing data.					When homozygous and heterozygous individuals do not sum up to 16 this is due to missing data.
